# Supplementary material for: Same, same, but different? A longitudinal, mixed-methods study of stability in values and preferences for future end-of-life care among community-dwelling, older adults
Source: BMC Palliat Care. 2021 Sep 22;20:148. doi: 10.1186/s12904-021-00839-7 (PMC8459471; doi:10.1186/s12904-021-00839-7)
Supplement: Supplementary file 1 — Additional file 1. Overview of participants’ card choices. [file 12904_2021_839_MOESM1_ESM.xlsx]

## Sheet: Sheet1
Card statement	Usage Total (N)	T1 (N)	T1 (%)	T2 (N)	T2 (%)	Both (N)	Both (%)	Partic- ipant	P2	P3	P5	P6	P7	P8	P9	P10	P11	P12	P13	P14	P15	P16	P17	P18	P19	P20a	P21	P22	P23a	P24	P25	P27b	P28	P29	P30	P31	P32	P33	P35	P36	P37b	P38	P39	P40	P42	P43	P44	P45	P46
To be free of pain	43	4	0.09	9	0.21	30	0.7		T2	T2	∀	T1	∀		T1		T2	∀	∀	∀		T1	T2	T2	∀	∀	∀	∀	∀		∀	T2			∀	∀	∀	∀	T1	∀	∀	∀	∀	∀	∀	∀	∀		∀
Not being short of breath	40	6	0.15	6	0.15	28	0.7				∀	T1	∀	T1	∀		T2	∀	∀	∀	∀	T1	∀	T2	T1	∀		∀	∀		∀		T2		∀	T2	∀	∀		T1	∀	∀		∀	∀	∀	T2		∀
To have those I am close to around me	42	9	0.21	5	0.12	28	0.67			∀	∀	T2	∀	∀	T1		T2	∀	T1		∀	T1	T1			∀	∀	∀	∀	T2		∀	∀	∀	∀	∀	∀	∀	∀	T1	T2	∀	∀		∀	T1	T1	∀
Not dying alone	27	2	0.07	8	0.3	17	0.63					T2	T2	∀	∀	T2		T2				T1	∀			∀	T2	T2	∀	∀		∀	T2			∀	∀	∀	∀	∀		∀	∀	T1	∀
Not being connected to machines	17	7	0.41	1	0.06	9	0.53		∀			T1		∀				T1	T1						∀	T1		T2			∀			T1	∀	∀		∀					∀			T1		∀
To have a human touch	29	6	0.21	8	0.28	15	0.52		∀	∀	∀	∀	∀	T2	∀		∀	T2			T1		∀	∀	T2		T1		∀			T1					∀	T1	∀		T2			∀
To maintain my dignity	35	10	0.29	7	0.2	18	0.51		T1	T2	∀	T1		T1	T2	T1	∀		T1	T1		∀	∀	∀	T1	T2	T2	∀		T1		∀	T2	∀	∀	T1	T1			T2	∀		∀	∀	T2	∀
WILD CARD	26	6	0.23	7	0.27	13	0.5		∀		T1		∀d			∀		T2	T2	T1				T1	∀d	∀d	∀(2)				∀	T1	∀		T2			∀								T2		∀d
To be clean and neat	21	9	0.43	2	0.1	10	0.48			T2	∀	T1		T1						T1				T1	∀		∀	∀		T1	∀	T1	T1							T2	∀	T1	T1			∀		∀
To be free of anxiety	38	8	0.21	12	0.32	18	0.47		∀	T2	∀		∀	T1	T2		T1	∀	∀	∀			T2	T2	T2	∀	∀	T1	∀	T2	T2	∀	T2	T1	T2	T2	T2				∀	∀	T1			∀	T2		∀
To say goodbye to important people in my life	26	5	0.19	9	0.35	12	0.46			T2		T1				T2		T2	T2		∀	∀					T2		∀	T2		T1	∀	∀		∀	T1		∀	T2		∀	T2	T1	T2
To be treated the way I want	31	8	0.26	9	0.29	14	0.45		∀	∀	T2			T2	T1		∀		T2	∀				T2	∀	T1	∀	T2	∀		∀	∀		T2	T1	T1	∀		∀	∀					∀		T2	T1
Not being a burden to those who are close to me	20	7	0.35	4	0.2	9	0.45		∀				∀		T1		T1			T2		∀						∀		∀	∀	T2	T1	∀	∀			T2		T1	T1					∀	T1		T2
To be able to talk about what scares me	14	6	0.43	2	0.14	6	0.43			T1						T1	T1							∀		∀	T1		T2				T1	T2								∀				∀
To be mentally aware	26	8	0.31	8	0.31	10	0.38					T1				T1		T1	T2		T2	∀	∀	T2				T1		∀		∀	∀	∀	∀		T2			T1	∀		∀	T2				T2	∀
To prevent arguments by making sure*	13	5	0.38	3	0.23	5	0.38										∀			T2		T2			T1					T2									T1	∀				∀			∀
To be cared for by staff I feel comfortable with	34	10	0.29	12	0.35	12	0.35		T1	∀	T2	∀	∀		T2		∀	T1		T2	T1	T1	T2	∀	∀	T2		T1	T2			T2	T1		T1			∀	T2	T2	T1		T2	∀			∀	∀	T1
To have someone who speaks my own language	17	4	0.24	7	0.41	6	0.35			T2				T1				∀	T1	∀	∀			T2											T1		T1								∀		T2
To have an advocate who knows my values and priorities	27	12	0.44	6	0.22	9	0.33		T1		T1	T2	∀	∀	T1				T2					T1	∀						∀			T1				T2		∀		T1	T1	T2		T2	T1	∀	T1
To keep my sense of humor	15	9	0.6	1	0.07	5	0.33			T1				T1	T1		T1	T1				∀								T1										T1	∀			∀			T1	∀	T1
To be at peace with God	6	2	0.33	2	0.33	2	0.33													T1			∀								T1					T2
To pray	3	2	0.67		0	1	0.33																T1								T1
To be able to talk about what death means	3		0	2	0.67	1	0.33								T2
To have someone who will listen to me	22	7	0.32	8	0.36	7	0.32		T2	T1			T1		T2						∀	T2		T1										∀			T1					T2		T1	∀	T1			T2
To trust my doctor	26	7	0.27	11	0.42	8	0.31									T2	∀	T1	∀		∀			T1		T2	T1					T2			T2		T2	T1	∀		T1			T2	∀		∀	T2	∀
To die at home	10	4	0.4	3	0.3	3	0.3			T1						T2			∀										T1	T2								∀	T2									T1
To have those who are close to me be prepared for my death	14	4	0.29	6	0.43	4	0.29								T1			T2			T2								T1		T2			∀		∀	T2		T2	T2			∀				T1
To have my funeral arrangements made	11	5	0.46	3	0.27	3	0.27																		T2			T1		∀			∀	T2		∀			T1						T1			T1	T2
To take care of unfinished business with others	4	2	0.5	1	0.25	1	0.25																																∀
To have my financial affairs in order	9	5	0.56	2	0.22	2	0.22				∀					T1				T1										T1			T2									T2					∀		T1
To have close friends near	9	3	0.33	4	0.44	2	0.22										T2					T2	T1	T1			T1			T2																			∀
To have lived my life to the fullest	11	5	0.45	5	0.45	1	0.09			T1					T2	∀				T2						T1				T1						T1					T2	T2	T2		T1
To be able to help others	11	6	0.55	5	0.45	0	0					T1				T1			T1	T2		T2	T1							T1																		T2
To have a doctor who knows me well	10	5	0.5	5	0.5	0	0		T1	T1						T2					T1							T2					T1									T1					T2
To remember personal accomplishments	2		0	2	1	0	0															T2
To know how my body will be taken care of after death	2	1	0.5	1	0.5	0	0														T1																									T2
To meet with a representative of my religion	1	0	0	1	1	0	0																T2
To know how my body will change	0
								Participant's stability (%)	60	40	80	20	80	40	30	29	60	50	50	50	60	50	60	40	60	60	60	60	80	40	80	60	50	70	70	70	60	80	70	50	70	70	70	70	80	70	50	60	60
Legend
Ranked top-10 at T1 only	T1
Ranked top-10 at T2 only	T2
Ranked top-10 in both interviews	∀
WILD CARDS: Differently formulated at T1 and T2	∀d
WILD CARDS: Two wild cards ranked at T1 and/or T2
* To prevent arguments by making sure that those close to me know what I want
[truncated: 11 more columns]
